# Supplementary material for: Protein design of two-component tubular assemblies similar to cytoskeletons
Source: Nat Commun. 2025 Jul 22;16:6738. doi: 10.1038/s41467-025-62076-3 (PMC12283931; doi:10.1038/s41467-025-62076-3)
Supplement: Supplementary file 3 — Supplementary Data 1 [file 41467_2025_62076_MOESM3_ESM.xlsx]

## Sheet: Primers
	Primer number	Sequence (5'→3')	Usage
	#1	TAAGAAGGAGATATACATATGCACC	For amplifying of the 6xHis-TEVcs-PuuEs genes.
	#2	TTAGCAGCCGGATCCTTAT	For amplifying of the 6xHis-TEVcs-PuuEs genes.
	#3	GGATCCGGCTGCTAACAAAG	For amplifying of the linearised pET11a vector.
	#4	TATATCTCCTTCTTAAAGTTAAACA	For amplifying of the linearised pET11a vector.
	#5	CCCAAGAACGTGAACACATG	For amplifying of the linearised PuuE-M plasmid.
	#6	CATATGTATATCTCCTTCTTAAAGTTAAACAAAAT	For amplifying of the linearised PuuE-M plasmid.
